# Supplementary material for: Propensity score interval matching: using bootstrap confidence intervals for accommodating estimation errors of propensity scores
Source: BMC Med Res Methodol. 2015 Jul 28;15:53. doi: 10.1186/s12874-015-0049-3 (PMC4517543; doi:10.1186/s12874-015-0049-3)
Supplement: Additional file 2: — Selection bias prior to matching and bias reduction post matching for all 74 covariates. (XLS 62 kb) [file 12874_2015_49_MOESM2_ESM.xls]

## Sheet: Sheet1
Additional file 2. Selection bias prior to matching and bias reduction post matching for all 74 covariates
Covariate	Prior to Matching			Post Matching
	(nR = 1990,			Nearest Neighbor				Optimal				Mahalanobis				Caliper				50% Interval				68% Interval				95% Interval
	nU = 4327)			(nR = nU = 1990)				(nR = nU = 1990)				(nR = nU = 1701)				(nR = nU = 1539)				(nR = nU = 1483)				(nR = nU = 1538)				(nR = nU = 1713)
	B	SB(%)		B	SB(%)	PBR(%)		B	SB(%)	PBR(%)		B	SB(%)	PBR(%)		B	SB(%)	PBR(%)		B	SB(%)	PBR(%)		B	SB(%)	PBR(%)		B	SB(%)	PBR(%)
Logit of PS	1.72395	78.7273		0.427385	30.2263	75.209		0.427386	30.2263	75.209		0.831108	61.0373	51.7906		0.0274772	1.958	98.4062		-0.0398014	-2.88593	97.6913		-0.00627207	-0.458522	99.6362		0.128426	9.51748	92.5505
FOR_PROFIT	-0.0825643	-12.4229		-0.0698492	-10.4489	15.4002		-0.0723618	-10.8367	12.357		-0.127572	-20.4096	-54.5123		-0.00649773	-0.989249	92.1301		-0.000674309	-0.102591	99.1833		-0.00260078	-0.395221	96.85		-0.0221833	-3.35644	73.1321
NON_PROFIT	0.0193186	3.12556		0.0180905	2.9243	6.35719		0.021608	3.50107	-11.8511		0.0511464	8.63643	-164.752		-0.00194932	-0.319971	89.9096		-0.00472016	-0.775673	75.5667		-0.00455137	-0.746267	76.4405		0.00116754	0.190492	93.9564
IN_HOSPITAL	0.0500678	14.9416		0.0482412	14.2885	3.64817		0.0487437	14.4669	2.64451		0.0534979	23.2622	-6.85107		0.00779727	2.5934	84.4266		0.0074174	2.5159	85.1853		0.0117035	3.86716	76.6247		0.0192644	6.22526	61.5233
CHAIN	0.0176943	2.52082		-0.0236181	-3.38511	-33.4784		-0.0211055	-3.02356	-19.2786		-0.00411523	-0.593083	76.7427		-0.00584795	-0.839019	66.9501		-0.017532	-2.52142	0.917181		-0.0156047	-2.24389	11.8097		-0.0169294	-2.43563	4.32317
DEFNUM	-0.857505	-8.72003		-0.250251	-2.64093	70.8163		-0.189447	-2.01382	77.9071		0.184597	2.13375	78.4727		-0.0565302	-0.583915	93.4076		0.0310182	0.322201	96.3827		0.0286086	0.298188	96.6637		-0.0665499	-0.692746	92.2391
BEDTOT	-31.9475	-40.2405		-6.31357	-10.3677	80.2377		-6.20603	-10.1937	80.5743		-5.37096	-11.3842	83.1882		-0.760234	-1.2009	97.6204		1.85772	3.03549	94.1851		1.73797	2.85168	94.5599		0.156451	0.260177	99.5103
BEDCERT	-31.4466	-40.8135		-6.03116	-10.3807	80.8209		-5.98995	-10.3113	80.952		-5.60847	-11.9026	82.1651		-0.568551	-0.946023	98.192		1.64262	2.8092	94.7765		1.56957	2.6936	95.0088		-0.0321074	-0.0556944	99.8979
RESTOT	-31.4176	-45.4811		-6.62261	-13.4238	78.9207		-6.56432	-13.3259	79.1063		-8.96884	-21.5307	71.4529		-0.559454	-1.08819	98.2193		1.13014	2.26059	96.4028		0.881014	1.77155	97.1958		-0.960304	-1.96498	96.9434
CENSMCRE	-6.93822	-43.7142		-1.22513	-11.3494	82.3424		-1.28191	-11.8401	81.5239		-2.51382	-24.0132	63.7686		0.0812216	0.726045	98.8294		0.306811	2.7704	95.578		0.263979	2.39482	96.1953		-0.118506	-1.09335	98.292
BEDCARE	-6.93822	-43.7142		-1.22513	-11.3494	82.3424		-1.28191	-11.8401	81.5239		-2.51382	-24.0132	63.7686		0.0812216	0.726045	98.8294		0.306811	2.7704	95.578		0.263979	2.39482	96.1953		-0.118506	-1.09335	98.292
CENSMCD	-18.4126	-33.2119		-4.4799	-11.5779	75.6694		-4.54171	-11.7007	75.3337		-4.66138	-14.1526	74.6838		-0.45809	-1.13989	97.5121		0.939987	2.41337	94.8949		0.758127	1.95394	95.8826		-0.632808	-1.6562	96.5632
CENSOTH	-6.06683	-25.7849		-0.917588	-4.48057	84.8753		-0.740704	-3.63525	87.7909		-1.79365	-11.3481	70.4351		-0.182586	-0.842242	96.9904		-0.116655	-0.564853	98.0772		-0.141092	-0.687069	97.6744		-0.20899	-1.03715	96.5552
SNF_DC	0.0429338	7.32569		0.0105528	1.84883	75.4208		0.00603015	1.06079	85.9548		-0.0288066	-5.65013	32.9046		0.00584795	1.01689	86.3791		0.00202293	0.352718	95.2883		0.00325098	0.565159	92.4279		-0.000583771	-0.102293	98.6403
SNF_DP	-0.0217137	-4.24281		-0.0221106	-4.31785	-1.82756		-0.018593	-3.64738	14.3723		0.0117578	2.39209	45.8509		-0.00844704	-1.63082	61.0981		-0.00202293	-0.393286	90.6836		-0.00195059	-0.377717	91.0168		-0.00175131	-0.342089	91.9345
SNF	-0.0488524	-19.8274		-0.00100503	-0.795571	97.9427		0	0	100		-0.00176367	-2.0209	96.3898		-0.000649773	-0.460001	98.6699		-0.00134862	-0.92279	97.2394		-0.00195059	-1.33846	96.0072		-0.00175131	-1.26759	96.4151
NF	0.0276324	10.8226		0.0125628	4.4573	54.5359		0.0125628	4.4573	54.5359		0.0188125	13.8426	31.9188		0.00324886	1.18179	88.2426		0.00134862	0.487742	95.1194		0.000650195	0.23458	97.647		0.0040864	1.47441	85.2116
CURHDEF	-0.642772	-8.9588		-0.147739	-2.15114	77.0154		-0.106533	-1.56519	83.4261		-0.0440917	-0.691878	93.1404		0.0591293	0.847256	90.8009		0.0869858	1.23957	86.4671		0.0923277	1.31874	85.636		0.012843	0.184339	98.0019
CURLDEF	-0.214733	-3.90397		-0.102513	-1.91631	52.2604		-0.0829146	-1.55234	61.387		0.228689	4.69765	-6.49946		-0.11566	-2.10914	46.1379		-0.0559676	-1.04221	73.9361		-0.0637191	-1.19129	70.3263		-0.0793929	-1.4773	63.0271
TRANSFER	-9.5794	-38.5521		-1.71256	-9.88093	82.1224		-1.84824	-10.5833	80.7061		-2.84656	-18.1794	70.2846		-0.0604288	-0.334408	99.3692		0.627782	3.5721	93.4465		0.510403	2.9249	94.6719		-0.286632	-1.66369	97.0078
TOILET	-12.0502	-40.4315		-2.27387	-10.7976	81.1301		-2.3995	-11.322	80.0876		-3.64962	-19.0344	69.7133		-0.181936	-0.825983	98.4902		0.689144	3.19242	94.2811		0.494148	2.30624	95.8993		-0.403386	-1.92001	96.6525
EATING	-6.56543	-37.651		-1.13417	-9.70287	82.7251		-1.12663	-9.68308	82.8399		-1.55026	-15.0419	76.3875		0.0279402	0.230599	99.5744		0.349292	2.90211	94.6798		0.255527	2.14053	96.108		-0.208406	-1.78378	96.8257
CONTIN	-0.925805	-13.1624		-0.143719	-2.28887	84.4764		-0.159799	-2.52355	82.7395		0.191064	4.27718	79.3624		0.0123457	0.186885	98.6665		0.126096	1.92546	86.3799		0.0949285	1.46323	89.7464		0.0747227	1.17867	91.9289
BEDFAST	-0.925805	-13.1624		-0.143719	-2.28887	84.4764		-0.159799	-2.52355	82.7395		0.191064	4.27718	79.3624		0.0123457	0.186885	98.6665		0.126096	1.92546	86.3799		0.0949285	1.46323	89.7464		0.0747227	1.17867	91.9289
CONTRACT	-5.40698	-15.8441		-1.10302	-4.03376	79.6002		-1.19296	-4.3512	77.9366		0.574368	2.42971	89.3773		-0.150097	-0.536147	97.224		0.512475	1.85635	90.522		0.221066	0.803149	95.9115		-0.176299	-0.6475	96.7394
PSORES	-2.99687	-41.2072		-0.496985	-9.90368	83.4165		-0.503518	-10.1591	83.1985		-0.91358	-19.8761	69.5155		-0.0441845	-0.841065	98.5256		0.125421	2.48018	95.8149		0.10143	2.01244	96.6155		-0.0747227	-1.50552	97.5066
RESTRAIN	-1.02807	-14.5588		-0.249749	-4.70233	75.707		-0.286935	-5.331	72.0899		0.015873	0.367267	98.456		0.0435348	0.8156	95.7654		-0.0573163	-0.872153	94.4249		-0.0552666	-0.848539	94.6242		-0.130181	-2.05372	87.3373
WEIGHT	-1.07849	-11.4045		-0.163317	-1.91202	84.8569		-0.156281	-1.81158	85.5092		0.471487	6.73245	56.2825		0.148798	1.68515	86.2031		-0.00202293	-0.0225596	99.8124		-0.023407	-0.262698	97.8296		0.0396964	0.452543	96.3192
BEHAVE	-6.65107	-21.5216		-1.98945	-7.74468	70.0883		-2.17889	-8.41864	67.2399		-0.850088	-4.05164	87.2188		-0.249513	-0.934335	96.2485		0.0944032	0.370649	98.5806		0.178153	0.702398	97.3214		-0.256276	-1.02843	96.1469
MEDAID_FT	0.385652	8.95668		0.0491608	1.12321	87.2526		0.0752161	1.72469	80.4964		0.490547	14.4739	-27.1993		-0.00643275	-0.146636	98.332		-0.0363924	-0.833977	90.5634		-0.0259883	-0.590271	93.2612		-0.00530648	-0.120337	98.624
MEDAID_PT	0.17235	12.8479		0.111905	7.99253	35.0715		0.111965	7.99283	35.0365		0.136426	17.3619	20.844		0.000435348	0.0346478	99.7474		-0.0030209	-0.251144	98.2472		0.00135241	0.112175	99.2153		0.0238821	1.97751	86.1433
MEDAID_CT	-0.000782089	-0.575721		-0.00156281	-0.956815	-99.8255		-0.00149749	-0.917178	-91.4727		-7.05467e-05	-0.567992	90.9797		0.00287199	3.11588	-267.221		0.00211059	2.03454	-169.865		0.00262679	2.51481	-235.868		-0.00268535	-1.48524	-243.356
RNDON_FT	-0.0155309	-3.79995		-0.00765829	-2.27684	50.6901		-0.010392	-3.0769	33.0886		-0.0102704	-4.23211	33.8711		-0.00405458	-1.15174	73.8935		-0.00678355	-1.95808	56.3223		-0.00778283	-2.24122	49.8882		-0.00246351	-0.713908	84.138
RNDON_PT	-0.00108213	-0.888092		-0.000884422	-0.777268	18.2704		4.0201e-05	0.0368427	96.285		0.00121693	4.24615	-12.4568		-0.00165692	-1.47313	-53.1162		-0.00212407	-1.91569	-96.2859		-0.00182705	-1.64458	-68.8378		-0.0023526	-2.02551	-117.404
RNDON_CT	-0.00616058	-4.51933		-0.000949749	-0.868099	84.5835		-0.000261307	-0.245848	95.7584		-0.000335097	-3.05003	94.5606		-0.00159844	-1.29434	74.0538		0.00269724	2.63883	56.2179		0.00185956	1.77987	69.8152		0.000671337	0.6261	89.1027
NRSADM_CT	-0.0335182	-8.86577		0.0030603	2.15433	90.8697		0.00322613	2.27003	90.375		-0.00074662	-0.663418	97.7725		0.00502274	3.21421	85.0149		0.00668914	4.18616	80.0432		0.00619636	3.90449	81.5134		0.00141273	0.632671	95.7852
NRSADM_FT	-1.315	-31.8696		-0.307387	-9.87031	76.6245		-0.350809	-10.9799	73.3224		-0.355156	-13.1722	72.9919		-0.0239961	-0.739845	98.1752		0.0084356	0.266104	99.3585		0.00606632	0.192797	99.5387		-0.076725	-2.48794	94.1654
NRSADM_PT	-0.115391	-12.3061		0.00320603	0.435532	97.2216		0.00803015	1.10666	93.0409		-0.00962375	-1.62926	91.6599		0.0103379	1.34366	91.041		-0.00538773	-0.6823	95.3309		-0.00340702	-0.43585	97.0474		-0.000402802	-0.0529502	99.6509
RN_FT	-2.86453	-38.5437		-0.420789	-8.05929	85.3104		-0.421975	-8.12547	85.269		-1.11045	-24.7569	61.2346		0.0133268	0.240148	99.5348		0.142637	2.60706	95.0206		0.0945384	1.74183	96.6997		-0.0592119	-1.12205	97.9329
RN_PT	-0.684442	-22.9437		-0.0634573	-2.81814	90.7286		-0.0498392	-2.24659	92.7183		-0.216872	-10.606	68.314		-0.00185835	-0.07989	99.7285		0.0411733	1.79233	93.9844		0.0380624	1.66012	94.4389		0.0068418	0.303585	99.0004
RN_CT	-0.107892	-10.9561		-0.00192965	-0.898799	98.2115		-0.00440201	-1.9611	95.92		-0.0160553	-6.45749	85.1192		-0.000214425	-0.0954111	99.8013		0.0027849	1.16825	97.4188		0.00230819	0.979335	97.8607		1.38778e-17	5.8923e-15	100
VOC_FT	-4.84927	-33.0571		-1.13753	-11.4447	76.5423		-1.17281	-11.7809	75.8148		-1.50507	-17.3564	68.9629		-0.022937	-0.222691	99.527		0.179272	1.7855	96.3031		0.116391	1.16526	97.5998		-0.208033	-2.12051	95.71
VOC_PT	-0.906474	-20.789		-0.135543	-3.86855	85.0473		-0.133216	-3.81188	85.3039		-0.179477	-6.22166	80.2006		-0.00695257	-0.195394	99.233		0.00824005	0.226387	99.091		0.0220871	0.612297	97.5634		-0.0282428	-0.79485	96.8843
VOC_CT	-0.198664	-13.6641		-0.0149899	-3.22361	92.4546		-0.0136935	-2.97822	93.1072		-0.0275367	-7.72578	86.139		-0.00761533	-1.58644	96.1667		0.00963587	2.14136	95.1497		0.00905072	2.02142	95.4442		0.00185055	0.416584	99.0685
AID_FT	-13.68	-42.0967		-3.1066	-12.7169	77.2909		-3.19995	-13.1153	76.6085		-5.49995	-26.4629	59.7956		-0.296517	-1.16506	97.8325		0.404329	1.62181	97.0444		0.246723	0.997294	98.1965		-0.604174	-2.49462	95.5835
AID_PT	-1.27505	-9.99877		0.153171	1.35347	87.987		0.176236	1.56302	86.1781		0.557513	6.18449	56.2751		0.129175	1.13742	89.869		-0.0218948	-0.19076	98.2828		0.0443043	0.386728	96.5253		0.103065	0.90818	91.9168
AID_CT	-0.309002	-9.27901		0.00383417	0.317988	98.7592		0.00754774	0.628904	97.5574		0.00142269	0.182114	99.5396		0.017284	1.52558	94.4065		0.0326365	3.05833	89.4381		0.0369051	3.39784	88.0567		0.0332341	3.01926	89.2447
AIDTRN_FT	-0.0443051	-0.686397		-0.0395678	-0.779663	10.6924		-0.00385427	-0.0797169	91.3006		0.196061	8.45618	-342.525		-0.0231319	-0.450118	47.7895		0.137289	2.99618	-209.872		0.0978869	2.14006	-120.938		0.0020432	0.0418832	95.3883
AIDTRN_PT	0.0841373	4.5317		0.0501156	2.4335	40.4359		0.054794	2.66733	34.8755		0.121693	15.2631	-44.6364		-0.0167966	-0.802365	80.0366		0.0347269	2.39718	58.7259		0.0372237	2.59797	55.7584		-0.00184472	-0.0888356	97.8075
AIDTRN_CT	-0.0163239	-3.5282		-0.000723618	-0.339717	95.5671		-0.000723618	-0.339717	95.5671		-4.70312e-05	-0.0866657	99.7119		0.00153346	0.70919	90.606		0.00571814	2.94622	64.9707		0.00551365	2.89304	66.2234		0.00207239	1.0196	87.3046
RESGROUP	0.0097526	4.46451		0.00150754	0.754769	84.5422		0.00201005	1.00034	79.3896		-0.00411523	-6.42635	57.8038		0.000649773	0.319462	93.3374		0	0	100		0.00130039	0.625194	86.6662		0.00233508	1.10668	76.0568
FAMGROUP	-0.0430031	-6.51899		-0.0125628	-1.92775	70.7863		-0.00653266	-1.00516	84.8089		-0.00117578	-0.181711	97.2658		-0.0129955	-1.99352	69.7802		-0.00269724	-0.414192	93.7278		-0.00325098	-0.499012	92.4401		-0.00116754	-0.179993	97.285
CHOW_COUNTER	-0.26797	-9.98432		-0.160302	-6.1779	40.1794		-0.173367	-6.64711	35.3037		-0.263962	-10.1998	1.49566		0.00649773	0.247522	97.5752		-0.0168577	-0.640846	93.7091		-0.0149545	-0.571312	94.4193		-0.0431991	-1.6667	83.8792
SFF	-0.000532127	-0.789457		-0.000502513	-0.747895	5.56526		-0.000502513	-0.747895	5.56526		0	0	100		-0.00129955	-1.80437	-144.217		-0.000674309	-0.98233	-26.7196		0	0	100		-0.000583771	-0.806216	-9.70528
AIDHRD	0.0133421	1.55037		0.0265334	3.07405	-98.8704		0.0286531	3.32771	-114.757		0.0217374	2.96792	-62.9242		-0.00642489	-0.738351	51.8448		0.00209127	0.241945	84.3257		0.00563303	0.650232	57.7799		0.00219304	0.251308	83.563
VOCHRD	-0.0832506	-16.0725		-0.0210343	-4.40473	74.7338		-0.0234668	-4.87863	71.8118		-0.021847	-5.3594	73.7575		0.0115164	2.39036	86.1665		0.00708732	1.46268	91.4868		0.00459024	0.952358	94.4862		-0.00908868	-1.8541	89.0827
RNHRD	-0.105798	-14.1285		-0.0118502	-1.734	88.7992		-0.00870934	-1.29795	91.7679		-0.0589539	-14.3822	44.2768		-0.00397147	-0.550341	96.2462		0.000714134	0.102283	99.325		-0.0054376	-0.763953	94.8604		-0.0146301	-2.07908	86.1716
TOTLICHRD	-0.189048	-21.3392		-0.0328845	-4.16183	82.6052		-0.0321762	-4.11245	82.9799		-0.0808008	-16.991	57.2592		0.00754505	0.905356	96.0089		0.00780144	0.956854	95.8733		-0.000847432	-0.10299	99.5517		-0.0237188	-2.88162	87.4536
TOTHRD	-0.175706	-12.8913		-0.00635107	-0.501266	96.3854		-0.00352312	-0.280634	97.9949		-0.0590635	-6.1857	66.3851		0.00112006	0.0860621	99.3625		0.00989272	0.764335	94.3697		0.00478567	0.371141	97.2763		-0.0215257	-1.6647	87.749
PTHRD	-0.0500832	-32.7041		-0.00982831	-8.76777	80.376		-0.0103068	-9.14876	79.4206		-0.0310929	-33.692	37.9175		-0.000631527	-0.530465	98.739		0.000570202	0.483148	98.8615		-0.000709467	-0.60171	98.5834		-0.00450682	-3.91251	91.0013
EXP_AIDE	-0.0410296	-15.2474		-0.0161361	-5.61376	60.6722		-0.0158847	-5.52296	61.2847		-0.0400989	-16.8401	2.26838		0.00657703	2.26315	83.9701		0.00525951	1.80065	87.1812		0.00306622	1.04943	92.5268		-0.0053982	-1.84502	86.8432
EXP_LPN	-0.0319708	-25.6535		-0.00759159	-6.44027	76.2546		-0.00828576	-6.92898	74.0834		-0.0137904	-15.8851	56.8657		0.0021968	1.79091	93.1287		0.000542994	0.423789	98.3016		-0.000592711	-0.464352	98.1461		-0.00431032	-3.43322	86.518
EXP_RN	-0.108212	-37.3298		-0.0306808	-11.7971	71.6476		-0.0318051	-12.1916	70.6086		-0.0660478	-29.9648	38.9646		0.00458266	1.71536	95.7651		0.00525806	1.93933	95.141		0.000872276	0.320854	99.1939		-0.0124116	-4.58069	88.5304
EXP_TOTAL	-0.181213	-32.2491		-0.0544085	-9.82901	69.9754		-0.0559756	-10.0645	69.1106		-0.119938	-26.7949	33.814		0.0133566	2.35677	92.6293		0.0110602	1.91876	93.8966		0.00334542	0.581058	98.1539		-0.0221204	-3.85593	87.7932
ADJ_AIDE	0.0576947	6.43899		0.0445621	4.984	22.7621		0.0464429	5.20646	19.5023		0.0657842	8.7149	-14.0212		-0.011776	-1.30347	79.5891		-0.00413202	-0.455554	92.8381		0.00205919	0.2267	96.4309		0.00469499	0.505835	91.8623
ADJ_LPN	-0.0555964	-9.01562		-0.0186509	-3.12733	66.4529		-0.0196598	-3.30268	64.6384		-0.00924547	-1.74597	83.3704		0.00915275	1.53438	83.5371		0.00951781	1.60711	82.8805		0.00708251	1.19847	87.2608		-0.00503585	-0.840509	90.9421
ADJ_RN	-0.00593158	-1.43624		0.0133622	3.33165	-125.273		0.0153416	3.85472	-158.644		-0.00391728	-1.25973	33.9589		-0.0029325	-0.736784	50.5613		-0.00173759	-0.441147	70.7061		-0.00176973	-0.441339	70.1643		-0.000207198	-0.0509866	96.5069
ADJ_TOTAL	0.0163164	1.31426		0.0510825	4.23164	-213.075		0.0549634	4.58313	-236.86		0.0627463	6.38255	-284.56		-0.00831013	-0.677559	49.0688		0.00185132	0.151629	88.6536		0.00450279	0.369584	72.4033		0.000334361	0.027017	97.9508
WEIGHTED_ALL_CYCLES_SCORE	3.49753	3.72543		1.76559	1.77627	49.5189		1.92539	1.94381	44.95		8.42339	14.1392	-140.838		-1.31784	-1.37783	62.3209		-1.09305	-1.17483	68.7479		0.412121	0.43085	88.2168		1.13311	1.17517	67.6025
INCIDENT_CNT	-0.260108	-6.75799		-0.0668342	-1.8254	74.3052		-0.0834171	-2.24637	67.9298		0.037037	1.73715	85.7609		0.0103964	0.312439	96.0031		-0.0903574	-2.25154	65.2615		-0.0916775	-2.31694	64.754		-0.0805604	-2.09247	69.0281
CMPLNT_CNT	-1.48996	-20.1846		-0.31809	-5.41199	78.6511		-0.345729	-5.84123	76.7961		-0.0717225	-1.51253	95.1863		0.0272904	0.449642	98.1684		0.08294	1.34314	94.4334		0.104031	1.68797	93.0179		0.0157618	0.26233	98.9421
FINE_CNT	-0.0436769	-3.01837		-0.0467337	-3.24622	-6.99859		-0.038191	-2.67045	12.5603		0.0887713	9.37637	-103.245		-0.022742	-1.54679	47.9312		0	0	100		0.0104031	0.711751	76.1816		-0.00992411	-0.686508	77.2784
FINE_TOT	-433.297	-0.955619		-539.797	-1.12625	-24.579		-458.798	-0.959096	-5.88539		1122.79	7.8086	-159.128		283.253	0.572776	34.6283		0.757249	0.0014553	99.8252		-16.8615	-0.0328863	96.1086		-603.814	-1.17852	-39.3534
PAYDEN_CNT	0.0116069	2.38733		0.00100503	0.201789	91.3412		0.00251256	0.505704	78.3529		0.0487948	14.7777	-320.394		0.00129955	0.257947	88.8037		-0.0074174	-1.42026	36.095		-0.00260078	-0.496762	77.5928		0.00233508	0.452788	79.882
TOT_PENLTY_CNT	-0.03207	-1.8565		-0.0457286	-2.63951	-42.5902		-0.0356784	-2.06994	-11.2517		0.137566	12.5694	-328.956		-0.0214425	-1.21536	33.1384		-0.0074174	-0.419232	76.8712		0.00780234	0.438858	75.6709		-0.00758903	-0.432969	76.3361
Averagea		16.216			4.8365	53.3223			4.9144	55.1481			10.1621	25.6982			1.003	76.7786			1.4259	76.5009			1.2455	79.2368			1.3324	79.1181
aFor SB, the average was calculated for its absolute values.
